# Supplementary material for: Effects of leucism on organ development and molecular mechanisms in Northern snakehead (Channa argus) beyond pigmentation alterations
Source: Sci Rep. 2023 Nov 11;13:19689. doi: 10.1038/s41598-023-46608-9 (PMC10640583; doi:10.1038/s41598-023-46608-9)
Supplement: Supplementary file 2 — Supplementary Table 1. [file 41598_2023_46608_MOESM2_ESM.xlsx]

## Sheet: Liver
Identification of Differentially Expressed Genes in the Liver of White and Wild Varieties
ABB.	Gene Description	White 01	White 02	White 03	Wild 01	Wild 02	Wild 03
hypothetical protein	hypothetical protein	-1.59889	0.150319	-1.06752	1.15824	0.584187	0.773659
NLRC3 CARD15-like	NLR family CARD domain-containing protein 3 CARD15-like protein Caterpiller protein 16.2	-0.930959	-0.953412	-0.964805	0.58471	0.691959	1.57251
NLRC3 CARD15-like	NLR family CARD domain-containing protein 3 CARD15-like protein Caterpiller protein 16.2	-0.910731	-1.01301	-1.03693	0.974981	1.26404	0.721653
NLRC3 CARD15-like	NLR family CARD domain-containing protein 3 CARD15-like protein Caterpiller protein 16.2	-0.973466	-1.00513	-1.00513	0.791332	1.13008	1.06231
NLRC3 CARD15-like	NLR family CARD domain-containing protein 3 CARD15-like protein Caterpiller protein 16.2	-0.844831	-1.30266	-0.769638	0.889945	1.28769	0.739491
NLRC3 CARD15-like	NLR family CARD domain-containing protein 3 CARD15-like protein Caterpiller protein 16.2	-0.958457	-1.04654	-0.829009	0.351524	1.45797	1.02451
PSMB7	Proteasome subunit beta type-7	0.905281	0.742618	1.30488	-0.87919	-0.995599	-1.07799
Coagulation factor XI	Coagulation factor XI	1.07223	1.51779	0.0656281	-0.944647	-1.16062	-0.550389
CITED1	Cbp/p300-interacting transactivator 3	0.261349	0.580346	1.7091	-0.987912	-1.26959	-0.293294
hypothetical protein	hypothetical protein	-0.588222	-0.946318	-1.3069	0.802926	1.42425	0.614257
SMARCAD1	SWI/SNF-related matrix-associated actin-dependent regulator of chromatin subfamily E member 1	0.513855	0.596733	1.65018	-0.956145	-1.14128	-0.66335
JunB	Transcription factor jun-B	0.171307	0.856534	1.58423	-0.907876	-1.32688	-0.377317
DNAJB1	DnaJ -like protein subfamily B member 1	0.426397	-0.0135273	1.96936	-0.972023	-0.690172	-0.720036
DNAJA1	DnaJ -like protein subfamily A member 1	0.277965	0.345396	1.89606	-0.74437	-0.688934	-1.08612
MFAP4	Microfibril-associated glycoprotein 4 36 kDa microfibril-associated glycoprotein	-0.970739	-0.946254	-0.988439	0.862299	0.600555	1.44258
IER2	Immediate early response gene 2 protein	0.851092	0.282746	1.53881	-1.43003	-0.548081	-0.694544
NLPC	NACHT, LRR and PYD domains-containing protein 12	-0.0756502	1.76805	0.811887	-0.917943	-1.02582	-0.560531
hypothetical protein	hypothetical protein	1.03444	0.272812	1.47845	-0.946725	-1.12258	-0.716394
PCDHF4	Protocadherin Fat 4	0.583637	0.7165	1.49666	-1.0396	-0.503534	-1.25367
CREG1P	Protein CREG1 Precursor	0.635043	0.0839612	1.7281	-1.06793	-1.19545	-0.183727
Coagulation factor VII	Coagulation factor VII	1.35936	-0.0152496	1.32986	-0.891324	-0.891324	-0.891324
NLRC3 CARD15-like	NLR family CARD domain-containing protein 3 CARD15-like protein Caterpiller protein 16.2	-1.65141	-0.319174	-0.718616	1.04294	1.14853	0.497731
DNAJA2	DnaJ -like protein subfamily A member 4 MmDjA4 Precursor	0.382613	0.20881	1.86506	-1.01252	-1.08521	-0.358756
PIN4	Peptidyl-prolyl cis-trans isomerase FKBP4	0.937205	0.30062	1.54284	-1.09368	-0.969648	-0.717334
PUENDC	Poly(U)-specific endoribonuclease-C	0.407955	1.2594	1.17343	-1.28976	-0.729685	-0.821347
FAM217B	Protein FAM217B	-0.810518	-0.855812	-0.623994	-0.400991	1.81411	0.877202
TEX264	Testis-expressed protein 264 putative secreted protein Zsig11 Precursor	-0.354392	-1.41855	-0.867034	0.805015	0.293458	1.5415
LPL	Lipoprotein lipase	0.883854	0.615148	1.13898	-0.443092	-1.78229	-0.412599
FAM32A-like	Protein FAM32A-like	0.255392	0.737146	1.63803	-1.02666	-1.23088	-0.373029
GPATCH4	G patch domain-containing protein 4	-0.645744	-1.36206	-0.645744	0.201823	0.862112	1.58961
Hsp71	Heat shock cognate 71 kDa protein Heat shock 70 kDa protein 8	0.500134	0.627835	1.54047	-0.261069	-1.11206	-1.29531
TBCB	Tubulin-folding cofactor B Cytoskeleton-associated protein 1	0.902743	0.596507	1.27412	-0.63529	-1.57726	-0.560816
ZFP36L2-A	mRNA decay activator protein ZFP36L2-A	0.0232493	0.253638	1.89898	-1.3926	-0.595235	-0.188038
DUSP1	Dual specificity protein phosphatase 1	-0.0857954	1.39538	1.07448	-1.52277	-0.11338	-0.747915
Ribonuclease-like 3	Ribonuclease-like 3	1.13519	1.17787	0.223698	-0.710098	-1.6554	-0.17126
HPX	Hemopexin	0.701821	0.807113	1.28026	-0.685649	-1.56868	-0.53486
HPX	Hemopexin	0.737994	0.374384	1.64165	-0.670372	-1.04254	-1.04111
NR0B1	Nuclear receptor subfamily 0 group B member 1 Nuclear receptor DAX-1	0.494163	0.58839	1.55365	-1.44161	-0.916668	-0.277921
CXCR4	C-X-C chemokine receptor type 4	0.0893778	0.209451	2.00254	-0.783112	-1.05252	-0.465732
UMPS	Uridine 5'-monophosphate synthase	0.873394	0.976639	0.992458	-0.327557	-1.13779	-1.37714
ELEL1	L-rhamnose-binding lectin ELEL-1	-0.531935	-1.38955	0.109084	-0.0839095	-0.0441275	1.94044
NEU3	Sialidase-3	-0.405437	-1.51355	-0.840507	0.627476	0.772893	1.35913
LIPG	Endothelial lipase	-1.14346	-0.874165	-0.653352	1.06385	1.53782	0.0693028
GADD45G	Growth arrest and DNA damage-inducible protein GADD45 gamma	0.636548	0.878576	1.28552	-1.24146	-1.23435	-0.324836
TMEM150	Transmembrane protein 150A Transmembrane protein 150	-1.09466	-0.932445	-0.540426	-0.0934989	1.54373	1.1173
TCIM	Transcriptional and immune response regulator	0.193493	0.917619	1.19326	-0.353286	-1.88891	-0.0621782
TNFRSF14A	Tumor necrosis factor receptor superfamily member 14 Herpes virus entry mediator A	0.95227	1.097	0.913997	-1.27701	-0.812204	-0.874053
TNFRSF15A	Tumor necrosis factor receptor superfamily member 14 Herpes virus entry mediator A	1.05859	0.740771	1.08496	-1.42652	-0.561646	-0.896154
TNFRSF5	Tumor necrosis factor receptor superfamily member 5	0.766034	1.72822	-0.0992044	-0.963558	-0.234293	-1.1972
TNFRSF16A	Tumor necrosis factor receptor superfamily member 14 Herpes virus entry mediator A	0.934921	0.71319	1.24489	-1.39461	-0.747721	-0.750673
MMP9	Matrix metalloproteinase-9	-1.3508	-0.758894	-0.589779	0.35637	0.735942	1.60716
RNF208	RING finger protein 208	0.317409	0.27123	1.84757	-0.434203	-1.33238	-0.669627
CD276	CD276 antigen B7 -like protein 3	0.895594	1.77441	-0.2199	-0.816703	-0.816703	-0.816703
FHDC1	FH2 domain-containing protein 1	1.35928	1.06751	0.468164	-0.964986	-0.964986	-0.964986
ENDOD1	Endonuclease domain-containing 1 protein	-1.05419	-1.13844	-0.783402	0.882636	0.980595	1.1128
EPS15L1	Epidermal growth factor receptor substrate 15-like 1 Eps15-related protein	1.06141	0.745581	0.978774	-1.22088	-1.35013	-0.214764
MOG	Myelin-oligodendrocyte glycoprotein Precursor	-0.795638	-1.67045	-0.110842	0.388244	1.19012	0.998573
hypothetical protein	hypothetical protein	1.25057	0.538995	1.10649	-1.11	-0.676051	-1.11
hypothetical protein	hypothetical protein	1.33747	-0.330961	1.44728	-0.817929	-0.817929	-0.817929
IGFBP1	Insulin-like growth factor-binding protein 1	0.173938	0.761859	1.37446	-1.66518	-0.832086	0.187009
C1QL4	Complement C1q-like protein 4 C1q and tumor necrosis factor-related protein 11	0.744626	0.458019	1.35365	-1.14305	-1.44763	0.0343881
IER2	Immediate early response gene 2 protein	0.264229	0.384185	1.88716	-1.07347	-0.73105	-0.73105
GVINP1	Interferon-induced very large GTPase 1	-0.948519	-0.948519	-0.948519	0.661211	0.603268	1.58108
JunB	Transcription factor jun-B	0.672701	0.826335	1.28053	-0.925568	-1.4969	-0.357096
CKB	Creatine kinase B-type	-0.951572	-0.82319	-0.489827	-0.010591	0.246353	2.02883
Hsp90	Heat shock protein HSP 90-alpha	0.512275	0.603127	1.62056	-0.501743	-1.11849	-1.11572
NKAIN2	Sodium/potassium-transporting ATPase subunit beta-1-interacting protein 2	0.609945	0.401206	1.71753	-0.893215	-1.04966	-0.785805
c-Fos	Proto-oncogene c-Fos Cellular oncogene fos	0.057525	0.91618	1.52872	-1.09142	-1.26838	-0.14263
LARP4	La-related protein 4B	-0.825166	-1.03565	-0.782514	0.103178	0.824338	1.71582
DDIT4	DNA damage-inducible transcript 4 protein	0.206639	0.572786	1.79587	-1.18329	-0.563618	-0.828382
TSPAN7	Tetraspanin-7	-0.745768	-0.801114	-0.944091	-0.0183631	0.637409	1.87193
EGR1	Early growth response protein 1	0.431322	0.428299	1.48094	-1.59636	-0.925306	0.181103
Hsp70	Heat shock 70 kDa protein 4 HSP70RY Heat shock 70-related protein APG-2	0.745511	0.306355	1.54459	-0.176081	-1.25769	-1.16268
HMB1B	High mobility group protein B1 High mobility group protein 1	-0.208514	-1.01226	-1.40646	0.257819	0.984483	1.38493
TTLL12	Tubulin--tyrosine ligase-like protein 12	0.900449	1.04119	1.05471	-0.998783	-0.998783	-0.998783
MRPL20	39S ribosomal protein L20, mitochondrial	0.355826	1.682	0.451422	-0.168677	-1.40475	-0.915818

## Sheet: Sheet2
Identification of Differentially Expressed Genes in the Spleen of White and Wild Varieties
ABB.	Gene Description	White 01	White 02	White 03	Wild 01	Wild 02	Wild 03
ANKRD16	Ankyrin repeat domain-containing protein 16	-0.447214	-0.447214	-0.447214	2.23607	-0.447214	-0.447214
COPZ1	AP-5 complex subunit zeta-1	1.44884	0.443994	0.591579	-1.74372	-0.509806	-0.230892
BTNL2	Butyrophilin-like protein 2	0.895727	-0.181366	-1.61121	0.877909	0.957594	-0.938655
CKMT	Creatine kinase S-type, mitochondrial	1.23468	0.858451	0.750746	-1.37131	-0.41202	-1.06055
CKTI	Creatine kinase, testis isozyme	-0.740095	-0.740095	-0.740095	1.35781	-0.603461	1.46594
CRY1	Cryptochrome-1	1.58953	0.599499	0.48308	-1.25151	-1.10101	-0.319584
DENND3	DENN domain-containing protein 3	1.36327	0.51579	0.905349	-1.32653	-1.07055	-0.387335
RING2-B	E3 ubiquitin-protein ligase RING2-B	-0.447214	-0.447214	-0.447214	2.23607	-0.447214	-0.447214
ELMOD3	ELMO domain-containing protein 3 RNA-binding motif and ELMO domain-containing protein 1	-0.800198	-0.800198	-0.800198	1.668	1.0834	-0.350808
GLTP	Glycolipid transfer protein	-0.955525	-0.955525	-0.955525	1.40484	1.06178	0.399957
GIMAP2	GTPase IMAP family member 2 Immunity-associated protein 2	1.33579	0.792533	0.824882	-0.984401	-0.984401	-0.984401
HOMT NSD2	Histone-lysine N-methyltransferase NSD2	-0.962367	-0.962367	-0.962367	0.549476	1.4749	0.862721
hypothetical protein	hypothetical protein	0.974903	1.08046	0.907529	-1.24945	-0.735256	-0.978183
hypothetical protein	hypothetical protein	1.15235	0.686297	1.12682	-0.988491	-0.988491	-0.988491
hypothetical protein	hypothetical protein	1.21764	0.640014	0.951282	-1.15041	-0.327262	-1.33126
hypothetical protein	hypothetical protein	1.1032	1.35535	0.42273	-0.960428	-0.960428	-0.960428
hypothetical protein	hypothetical protein	0.686103	1.14882	0.9223	-1.41137	-0.1927	-1.15314
hypothetical protein	hypothetical protein	-0.873725	-0.873725	-0.873725	1.27483	-0.0943891	1.44073
hypothetical protein	hypothetical protein	-0.683309	-0.71588	-0.811485	-0.341895	0.573648	1.97892
hypothetical protein	hypothetical protein	-0.35608	1.48209	1.23	-1.21366	-0.432827	-0.709516
hypothetical protein	hypothetical protein	-0.330888	1.43604	1.28905	-1.15499	-0.439596	-0.799616
hypothetical protein	hypothetical protein	-0.258815	1.33742	1.34583	-1.30036	-0.490071	-0.634006
hypothetical protein	hypothetical protein	0.621152	1.15179	0.122395	-1.34769	0.800037	-1.34769
hypothetical protein	hypothetical protein	-0.701403	1.41348	1.2291	-0.574394	-0.0769705	-1.2898
IgC chain	Ig kappa chain C region	-0.870058	-0.870058	-0.870058	1.74031	0.0336934	0.836168
NLRC3 CARD15-like	NLR family CARD domain-containing protein 3 CARD15-like protein Caterpiller protein 16.2	0.430626	-1.57761	-1.04302	0.0845955	0.968171	1.13724
NLRC3 CARD15-like	NLR family CARD domain-containing protein 3 CARD15-like protein Caterpiller protein 16.2	-0.997891	-0.966493	-1.00331	0.697925	1.1196	1.15017
NLRC3 CARD15-like	NLR family CARD domain-containing protein 3 CARD15-like protein Caterpiller protein 16.2	-0.910938	-1.0557	-0.987061	0.676404	1.01444	1.26285
NLRC3 CARD15-like	NLR family CARD domain-containing protein 3 CARD15-like protein Caterpiller protein 16.2	-0.922936	-1.03014	-1.03014	0.844492	0.956205	1.18251
NLRC3 CARD15-like	NLR family CARD domain-containing protein 3 CARD15-like protein Caterpiller protein 16.2	-0.657676	-1.12555	-0.676141	-0.223702	1.65294	1.03013
NOD2	Nucleotide-binding oligomerization domain-containing protein 2	1.46393	0.316318	0.882027	-1.4867	-0.784766	-0.390808
OLFML1	Olfactomedin-like protein 1 Precursor	1.2881	0.666918	0.982787	-1.15737	-0.943417	-0.837022
PADC3-LIKE	Partitioning defective 3 -like protein	-0.858987	-0.858987	-0.858987	1.85044	0.58506	0.141467
KCNK6	Potassium channel subfamily K member 6	-1.14831	-0.497523	-1.14161	1.49181	0.829164	0.466469
PCDHF4	Protocadherin Fat 4	1.35627	0.522846	1.02932	-1.00592	-0.8966	-1.00592
